# Supplementary material for: Machine learning approaches to supporting the identification of photoreceptor-enriched genes based on expression data
Source: BMC Bioinformatics. 2006 Mar 8;7:116. doi: 10.1186/1471-2105-7-116 (PMC1421439; doi:10.1186/1471-2105-7-116)
Supplement: Additional File 2 — The complete results for the permutation test [file 1471-2105-7-116-S2.xls]

## Sheet: 1to1PermutationTest
Dataset	Run ID	Percent_correct	True_positive_rate	True_negative_rate
Original dataset	1	91.1865	0.827778	0.996154
Permutated dataset	2	50.1959	0.482764	0.521368
Permutated dataset	3	51.7199	0.50584	0.529202
Permutated dataset	4	52.6778	0.532336	0.521368
Permutated dataset	5	49.6299	0.524929	0.467379
Permutated dataset	6	49.434	0.483048	0.505413
Permutated dataset	7	50	0.493875	0.50584
Permutated dataset	8	48.8244	0.52792	0.447721
Permutated dataset	9	48.0697	0.497578	0.46339
Permutated dataset	10	53.4579	0.579202	0.490171
Permutated dataset	11	47.8955	0.45698	0.502137
Permutated dataset	12	52.1226	0.486752	0.555271
Permutated dataset	13	49.6408	0.558689	0.433191
Permutated dataset	14	48.8208	0.574074	0.401852
Permutated dataset	15	53.262	0.57094	0.493732
Permutated dataset	16	51.5203	0.512963	0.517806
Permutated dataset	17	47.5073	0.486752	0.462963
Permutated dataset	18	49.6118	0.501994	0.490456
Permutated dataset	19	46.7707	0.467664	0.467094
Permutated dataset	20	43.1023	0.471225	0.390741
Permutated dataset	21	54.7787	0.548148	0.548148
Permutated dataset	22	54.2126	0.535755	0.548575
Permutated dataset	23	50.3882	0.521368	0.486325
Permutated dataset	24	42.5181	0.409687	0.440313
Permutated dataset	25	47.5109	0.490171	0.459972
Permutated dataset	26	51.7054	0.521368	0.512251
Permutated dataset	27	52.0864	0.509259	0.532051
Permutated dataset	28	48.828	0.52849	0.448291
Permutated dataset	29	45.5842	0.425214	0.486182
Permutated dataset	30	47.6996	0.501852	0.451852
Permutated dataset	31	48.1096	0.513533	0.448148
Permutated dataset	32	48.6792	0.486895	0.486325
Permutated dataset	33	53.8316	0.506125	0.57094
Permutated dataset	34	48.0987	0.494729	0.467379
Permutated dataset	35	51.9303	0.451567	0.58661
Permutated dataset	36	49.9927	0.459259	0.540171
Permutated dataset	37	50.947	0.482906	0.53661
Permutated dataset	38	53.6212	0.516667	0.555128
Permutated dataset	39	51.1647	0.502422	0.521368
Permutated dataset	40	50.5515	0.521652	0.490171
Permutated dataset	41	51.7126	0.517521	0.516952
Permutated dataset	42	50.7946	0.544444	0.471652
Permutated dataset	43	51.3389	0.520513	0.50584
Permutated dataset	44	44.6444	0.424929	0.467664
Permutated dataset	45	46.3716	0.452564	0.475071
Permutated dataset	46	45.6168	0.487464	0.425214
Permutated dataset	47	49.0312	0.482621	0.497578
Permutated dataset	48	50.0254	0.494729	0.505698
Permutated dataset	49	49.8186	0.479345	0.517806
Permutated dataset	50	50.7801	0.509544	0.506125
Permutated dataset	51	50.7511	0.498148	0.516809
Permutated dataset	52	54.0348	0.536895	0.544587
Permutated dataset	53	44.8403	0.448718	0.448718
Permutated dataset	54	51.7344	0.567094	0.466809
Permutated dataset	55	46.1829	0.41396	0.509972
Permutated dataset	56	51.934	0.571083	0.467806
Permutated dataset	57	53.4615	0.574217	0.494729
Permutated dataset	58	52.0972	0.570798	0.471083
Permutated dataset	59	50.0073	0.53661	0.463675
Permutated dataset	60	49.6408	0.486895	0.50584
Permutated dataset	61	51.1466	0.532906	0.489744
Permutated dataset	62	52.0972	0.543447	0.498575
Permutated dataset	63	46.357	0.425641	0.501567
Permutated dataset	64	51.7417	0.555698	0.47963
Permutated dataset	65	53.6248	0.532764	0.540028
Permutated dataset	66	45.9761	0.413675	0.506125
Permutated dataset	67	44.2344	0.432336	0.452137
Permutated dataset	68	44.8331	0.414103	0.483048
Permutated dataset	69	47.9028	0.517094	0.440741
Permutated dataset	70	49.4557	0.517094	0.471937
Permutated dataset	71	52.6669	0.509687	0.543732
Permutated dataset	72	51.9086	0.547863	0.489744
Permutated dataset	73	48.4833	0.540171	0.429202
Permutated dataset	74	49.2271	0.436467	0.547436
Permutated dataset	75	53.4543	0.532621	0.536467
Permutated dataset	76	48.0914	0.478775	0.483333
Permutated dataset	77	52.1154	0.479202	0.563533
Permutated dataset	78	49.9891	0.494587	0.505698
Permutated dataset	79	51.172	0.533333	0.490741
Permutated dataset	80	42.5218	0.425783	0.424929
Permutated dataset	81	44.4485	0.452279	0.436182
Permutated dataset	82	53.0806	0.528348	0.533333
Permutated dataset	83	52.881	0.52906	0.528348
Permutated dataset	84	54.2199	0.509687	0.574929
Permutated dataset	85	48.262	0.501709	0.464245
Permutated dataset	86	52.6705	0.559972	0.49359
Permutated dataset	87	52.8665	0.551282	0.50584
Permutated dataset	88	44.6263	0.455128	0.436752
Permutated dataset	89	51.5276	0.54359	0.486752
Permutated dataset	90	52.1118	0.487322	0.555413
Permutated dataset	91	46.3462	0.478205	0.448291
Permutated dataset	92	48.0878	0.467521	0.493732
Permutated dataset	93	50.3919	0.486325	0.521652
Permutated dataset	94	52.8737	0.521083	0.536895
Permutated dataset	95	48.6502	0.487037	0.486182
Permutated dataset	96	54.9927	0.574501	0.525356
Permutated dataset	97	49.4376	0.482906	0.50584
Permutated dataset	98	47.8628	0.463675	0.494017
Permutated dataset	99	51.1684	0.502137	0.52151
Permutated dataset	100	47.6851	0.485897	0.467664
Permutated dataset	101	46.553	0.433191	0.498006
